# Supplementary material for: A Catharanthus roseus Fe(II)/α-ketoglutarate-dependent dioxygenase catalyzes a redox-neutral reaction responsible for vindolinine biosynthesis
Source: Nat Commun. 2022 Jun 9;13:3335. doi: 10.1038/s41467-022-31100-1 (PMC9184523; doi:10.1038/s41467-022-31100-1)
Supplement: Supplementary file 4 — Source data [file 41467_2022_31100_MOESM4_ESM.xlsx]

## Sheet: Figure 2a
				Total vindolinine UV 300 nm peak area	Catharanthine UV 280 nm peak area	Vindoline UV 300 nm peak area	Ajmalicine UV 280 nm peak area
		EV controls	Rep1	386	7759	7770	1148
			Rep2	372	6195	7367	785
			Rep3	391	4662	6986	449
			Rep4	202	6345	7237	452
			Rep5	231	6177	6963	369
			mean	253	6135	7265	641
			SD	74	1007	330	326
		VIGS-VNS	Rep1	15	4197	7392	472
			Rep2	33	5004	10644	300
			Rep3	15	4035	7921	304
			Rep4	12	5227	11172	297
			Rep5	39	5536	7615	468
			mean	23	4800	8949	368
			SD	12	655	1808	93
										Student's t-test, two-tailed, unpaired
				MIA content mg/g fresh leaf					vindolinine levels EV vs VIGS-VNS	Df=8
				total vindolinine	catharanthine	vindoline	ajmalicine			t=7.0861
		EV controls	Rep1	0.3088	0.704517	0.48174	0.15521			SD=0.033
			Rep2	0.2976	0.562506	0.456754	0.106132			P=0.0001
			Rep3	0.3128	0.42331	0.433132	0.0607048
			Rep4	0.1616	0.576126	0.448694	0.0611104		catharanthine levels EV vs VIGS-VNS	Df=8
			Rep5	0.1848	0.560872	0.431706	0.0498888			t=2.4943
			mean	0.25312	0.565466	0.450405	0.0866091			SD=0.052
			SD	0.0736274	0.0996082	0.0204519	0.0440363			P=0.0373
									vindoline levels EV vs VIGS-VNS	Df=8
		VIGS-VNS	Rep1	0.012	0.381088	0.458304	0.0638144			t=2.0406
			Rep2	0.0264	0.454363	0.659928	0.04056			SD=0.051
			Rep3	0.012	0.366378	0.491102	0.0411008			P=0.0756
			Rep4	0.0096	0.474612	0.692664	0.0401544
			Rep5	0.0312	0.502669	0.47213	0.0632736		ajmalicine levels EV vs VIGS-VNS	Df=8
			mean	0.01824	0.435822	0.554826	0.0497806			t=1.8030
			SD	0.00983707	0.0594458	0.112096	0.0125701			SD=0.020
										P=0.1091
		Waters Acquity UPLC BEH C18 column (2.1x50 mm, 1.7 um) with PDA
		Catharanthine quantification: MIA (mg/g)= UV 280 nm peak area * 0.0227/5*20/1000
		Vindoline quantification: MIA (mg/g)= UV 300 nm peak area * 0.0155/5*20/1000
		Vindolinine quantification: MIA (mg/g)= UV 300 nm peak area * 0.20/5*20/1000
		Ajmalicine quantification: MIA (mg/g)= UV 280 nm peak area * 0.0338/5*20/1000

## Sheet: Figure 2b
Ct values
		EV rep1	EV rep2	EV rep3	EV rep4	EV rep5	VIGS VNS rep1	VIGS VNS rep2	VIGS VNS rep3	VIGS VNS rep4	VIGS VNS rep5
	60S reference	20.5223	20.3817	20.3202	19.9195	20.4848	18.8226	21.3781	18.9106	19.0026	19.9082
		20.616	20.2162	20.1297	19.9988	20.4233	18.7056	21.5588	19.2129	19.2755	19.9795
		20.5805	20.4655	20.2136	20.0599	20.377	18.6815	21.4531	18.9534	19.2046	20.226
	VNS	19.1019	19.3972	18.706	18.767	18.4276	22.3617	24.455	22.0571	22.3625	21.4226
		19.2188	19.3948	18.5685	18.7173	18.3383	22.3622	24.4455	22.0683	22.42	21.6152
		19.1615	19.3508	18.5869	18.6608	18.2924	22.1791	24.2756	22.0242	22.3632	21.5474
	Relative VNS expression after normalization	1.01096	0.72128	1.02571	0.846393	1.40989	0.0366608	0.0605316	0.0539269	0.0486604	0.159842		Student's t-test, two-tailed, unpaired
		0.938316	0.722415	1.11978	0.873641	1.49252	0.0366494	0.0608993	0.0535451	0.0469078	0.141365		Df=8
		0.97327	0.742978	1.10671	0.905702	1.53689	0.0411901	0.0678683	0.0550706	0.048639	0.147611		t=7.4410
	technical replicate mean	0.974183	0.728891	1.08407	0.875246	1.47977	0.0381668	0.0630998	0.0541809	0.0480691	0.149606		SD=0.129
	technical replicate SD	0.0363319	0.0122127	0.0509557	0.0296871	0.0644508	0.0026183	0.00413381	0.000793789	0.00100574	0.00939846		P=0.00007
	EV mean	1
	EV SD	0.265518
	VIGS-VNS mean	0.0706244
	VIGS-VNS SD	0.0419266

## Sheet: Supplementary Figure 4
									Normalized expression levels
Ct values			Leaf rep1	Leaf rep2	Leaf rep3	Epidermis rep1	Epidermis rep2	Epidermis rep3	Leaf rep1	Leaf rep2	Leaf rep3	Epidermis rep1	Epidermis rep2	Epidermis rep3
		60S reference	19.46	20.28	19.09	22.18	22.87	20.93
			19.63	20	19.21	22.25	22.88	20.52										Leaf RNA	Epidermis enriched leaf RNA			Student's t-test, two-tailed, unpaired
			19.6	20.11	19.19	21.9	22.85	20.81								GO	Mean	1	1.69963		GO expression in epidermis vs whole leaf	Df=4
																	SD	0.112456	0.326338			t=3.3866
		GO	18.96	19.48	18.82	20.95	21.32	19.87	1.1201	1.15481	0.936008	1.64051	2.15671	1.35202								SD=0.206
			19	19.9	18.85	21.01	21.25	19.9	1.08948	0.863136	0.916746	1.57368	2.26394	1.3242								p=0.0276
			18.97	19.81	18.84	20.93	21.58	19.7	1.11237	0.918696	0.923122	1.66341	1.80105	1.52111		IS	Mean	1	0.317886
																	SD	0.197195	0.139656		IS expression in epidermis vs whole leaf	Df=4
		IS	20.94	20.95	20.29	24.51	25.7	24.06	0.87814	1.28926	1.04499	0.430186	0.320351	0.229094								t=5.4622
			21.07	21.46	20.57	24.53	26.06	24.51	0.802472	0.90535	0.86064	0.424264	0.249606	0.167706								SD=0.127
			20.91	20.88	20.22	24.06	25.86	24.53	0.896591	1.35336	1.09694	0.587652	0.286722	0.165398		VNS	Mean	1	3.27473			P=0.0055
																	SD	0.302254	0.523115
		VNS	17.12	18.04	17.8	18.79	19.02	17.22	1.46214	1.14243	0.692093	2.67324	3.87254	3.0942							VNS expression in epidermis vs whole leaf	Df=4
			17.23	18.14	17.9	18.74	19.03	17.15	1.3548	1.06592	0.645746	2.76751	3.84579	3.24803								t=5.6044
			17.46	18	17.84	18.8	18.99	17.1	1.15515	1.17455	0.673168	2.65477	3.95391	3.36257		D4H	Mean	1	0.664238			SD=0.398
																	SD	0.152439	0.132885			P=0.0050
		D4H	18.73	18.86	18.12	21.29	22.89	20.15	0.867385	1.17184	1.00396	0.855746	0.479614	0.735212
			18.74	18.79	18.25	21.58	22.85	20.26	0.861394	1.2301	0.917452	0.699917	0.493098	0.681239							D4H expression in epidermis vs whole leaf	Df=4
			18.75	18.83	18.17	21.38	22.71	20.25	0.855444	1.19646	0.969763	0.803993	0.543347	0.685977								t=2.6383
																						SD=0.130
																						P=0.0577
Ct values			Leaf rep1	Leaf rep2	Leaf rep3	Flower rep1	Flower rep2	Flower rep3	Root rep1	Root rep2	Root rep3	Stem rep1	Stem rep2	Stem rep3
		60S reference	19.25	20.01	19.36	17.7	19.92	18.42	20.97	20.44	26.52	20.18	19.45	18.92
			19.24	20.16	19.41	17.86	20.03	18.8	20.87	20.02	26.84	20.13	19.38	18.44
			19.28	20.07	19.18	18.17	20.02	18.41	20.92	20.21	26.53	19.94	19.31	18.75
		VNS	17.77	18.3	17.97	14.97	17.73	14.83	19.04	18.96	23.05	15.96	14.95	14.91
			17.29	18.06	17.43	14.93	17.83	14.6	19.11	18.92	23.12	16.09	15.02	15.08
			17.35	18.06	19.06	15.06	17.84	14.97	19.13	18.91	22.98	15.99	15.36	14.7
Relative fold differences			Leaf	Flower	Root	Stem
		mean	1	2.74105	1.92642	5.39851
		SD	0.152	1.2864	1.45186	0.949868

## Sheet: Supplementary table 2
		LC peak area							Plant MIA contents mg/g fresh tissue
		Plant rep1	Plant rep2	Plant rep3	Plant rep4	Plant rep5	Plant Rep6	Little Delicata leaf	Plant rep1	Plant rep2	Plant rep3	Plant rep4	Plant rep5	Plant Rep6	mean	SD
Little Delicata leaf	serpentine (peak area UV 300 nm)	1555	1573	560	1063	1399	718		0.213346	0.215816	0.076832	0.145844	0.191943	0.0985096	0.157048	0.059712	serpentine
	perivine (peak area UV 315 nm)	723	745	422	514	1035	416		0.0792408	0.081652	0.0462512	0.0563344	0.113436	0.0455936	0.070418	0.0262801	perivine
	19S-vindolinine (peak area UV 300 nm)	106	106	68	98	167	73		0.157346	0.157346	0.100939	0.145471	0.247895	0.108361	0.152893	0.0525402	19S-vindolinine
	19R-vindolinine (peak area UV 300 nm)	64	81	47	72	96	57		0.0950016	0.120236	0.0697668	0.106877	0.142502	0.0846108	0.103166	0.0259961	19R-vindolinine
	total vindolinine								0.252348	0.277583	0.170706	0.252348	0.390397	0.192972	0.256059	0.0772045	total vindolinine
	catharanthine (peak area UV 280 nm)	2028	2140	925	2327	3270	1625		0.633547	0.668536	0.28897	0.726955	1.02155	0.50765	0.641201	0.242786	catharanthine
	vindoline (peak area UV 300 nm)	2911	2711	1336	2109	3573	1556		2.00626	1.86842	0.920771	1.45352	2.46251	1.0724	1.63065	0.589332	vindoline
	ajmalicine (peak area UV 280 nm)	173	254	10	69	230	20		0.0579896	0.0851408	0.003352	0.0231288	0.077096	0.006704	0.0422352	0.0358993	ajmalicine
		LC peak area							Plant MIA contents mg/g fresh tissue
		Plant rep1	Plant rep2	Plant rep3	Plant rep4	Plant rep5	Plant Rep6		Plant rep1	Plant rep2	Plant rep3	Plant rep4	Plant rep5	Plant Rep6	mean	SD
Pacifica white leaf	serpentine (peak area UV 300 nm)	937	1120	984	853	812	832	Pacifica white leaf	0.128556	0.153664	0.135005	0.117032	0.111406	0.11415	0.126636	0.0160269	serpentine
	perivine (peak area UV 315 nm)	415	377	287	289	191	211		0.045484	0.0413192	0.0314552	0.0316744	0.0209336	0.0231256	0.032332	0.00969152	perivine
	19S-vindolinine (peak area UV 300 nm)	72	86	55	59	49	52		0.106877	0.127658	0.081642	0.0875796	0.0727356	0.0771888	0.0922802	0.0210223	19S-vindolinine
	19R-vindolinine (peak area UV 300 nm)	41	68	30	29	25	27		0.0608604	0.100939	0.044532	0.0430476	0.03711	0.0400788	0.054428	0.0242402	19R-vindolinine
	total vindolinine								0.167737	0.228598	0.126174	0.130627	0.109846	0.117268	0.146708	0.0448418	total vindolinine
	catharanthine (peak area UV 280 nm)	1751	2593	1267	1176	1064	1171		0.547012	0.810053	0.395811	0.367382	0.332394	0.36582	0.469745	0.18297	catharanthine
	vindoline (peak area UV 300 nm)	1122	1306	845	576	998	983		0.773282	0.900095	0.582374	0.396979	0.687822	0.677484	0.669673	0.170999	vindoline
	vindorosine (peak area UV 300 nm)	625	1009	521	497	519	418		0.8625	1.39242	0.71898	0.68586	0.71622	0.57684	0.82547	0.292365	vindorosine
	total vindoline								1.63578	2.29252	1.30135	1.08284	1.40404	1.25432	1.49514	0.431144	total vindoline
	ajmalicine (peak area UV 280 nm)	163	327	87	81	79	82		0.0546376	0.10961	0.0291624	0.0271512	0.0264808	0.0274864	0.0457548	0.0331151	ajmalicine
		LC peak area				Plant MIA contents mg/g fresh tissue
		Plant rep1	Plant rep2	Plant rep3		Plant rep1	Plant rep2	Plant rep3	mean	SD				Agilent Ultivo QQQ with PDA Avantor ACE UltraCore SuperC18 50x3 mm, 2.5 uM
Little Delicata flower	serpentine (peak area UV 300 nm)	456	1005	497	Little Delicata flower	0.0312816	0.068943	0.0340942	0.0447729	0.0209791	serpentine
	perivine (peak area UV 315 nm)	142	134	167		0.0077816	0.0073432	0.0091516	0.00809213	0.000943346	perivine			Catharanthine quantification: MIA (mg/g)= UV 280 nm peak area * 0.0781/5*20/1000
	19S-vindolinine (peak area UV 300 nm)	97	121	57		0.0719934	0.0898062	0.0423054	0.068035	0.0239965	19S-vindolinine			Vindoline quantification: MIA (mg/g)= UV 300 nm peak area * 0.1723/5*20/1000
	19R-vindolinine (peak area UV 300 nm)	43	62	32		0.0319146	0.0460164	0.0237504	0.0338938	0.0112642	19R-vindolinine			Vindorosine quantification: MIA (mg/g)= UV 300 nm peak area * 0.345/5*20/1000
	total vindolinine					0.103908	0.135823	0.0660558	0.101929	0.0349255	total vindolinine			Vindolinine quantification: MIA (mg/g)= UV 300 nm peak area * 0.3711/5*20/1000
	catharanthine (peak area UV 280 nm)	508	687	282		0.0793496	0.107309	0.0440484	0.0769025	0.0317014	catharanthine			Ajmalicine quantification: MIA (mg/g)= UV 280 nm peak area * 0.0838/5*20/1000
	vindoline (peak area UV 300 nm)	210	388	211		0.072366	0.133705	0.0727106	0.0929271	0.0353149	vindoline			Serpentine quantification: MIA (mg/g)= UV 300 nm peak area * 0.0343/5*20/1000
	ajmalicine (peak area UV 280 nm)	105	230	62		0.017598	0.038548	0.0103912	0.0221791	0.0146267	ajmalicine			Perivine quantification: MIA (mg/g)= UV 315 nm peak area * 0.0274/5*20/1000
						Plant rep1	Plant rep2	Plant rep3	mean	SD
Pacifica white flower	serpentine (peak area UV 300 nm)	462	323	484	Pacifica white flower	0.0316932	0.0221578	0.0332024	0.0290178	0.00598867	serpentine
	perivine (peak area UV 315 nm)	66	46	106		0.0036168	0.0025208	0.0058088	0.00398213	0.00167417	perivine
	19S-vindolinine (peak area UV 300 nm)	75	62	96		0.055665	0.0460164	0.0712512	0.0576442	0.0127333	19S-vindolinine
	19R-vindolinine (peak area UV 300 nm)	52	41	72		0.0385944	0.0304302	0.0534384	0.040821	0.0116646	19R-vindolinine
	total vindolinine					0.0942594	0.0764466	0.12469	0.0984652	0.0243949	total vindolinine
	catharanthine (peak area UV 280 nm)	290	294	403		0.045298	0.0459228	0.0629486	0.0513898	0.0100151	catharanthine
	vindoline (peak area UV 300 nm)	0	0	0		0	0	0	0	0	vindoline
	vindorosine (peak area UV 300 nm)	296	259	305		0.20424	0.17871	0.21045	0.1978	0.0168215	vindorosine
	total vindoline					0.20424	0.17871	0.21045	0.1978	0.0168215	total vindoline
	ajmalicine (peak area UV 280 nm)	38	51	101		0.0063688	0.0085476	0.0169276	0.0106147	0.00557464	ajmalicine

## Sheet: Supplementary figure 9e
				Peak area	Threonic acid concentrations (μM)
				m/z 135->75			Student's t-test, two-tailed, unpaired
	T=0 min	OAP+DPAS+HL2	rep1	821.66	3.18643		Df=4
			rep2	829.33	3.21617		t=2.9008
			rep3	848.26	3.28958		SD=0.226
		OAP+DPAS+HL2+VNS	rep1	895.53	3.4729		P=0.0441
			rep2	888.21	3.44451
			rep3	918.87	3.56341
	T=30 min	OAP+DPAS+HL2	rep1	1394.02	5.40606
			rep2	1295.99	5.0259
			rep3	1231.88	4.77728
		OAP+DPAS+HL2+VNS	rep1	1436.76	5.57181
			rep2	1535.08	5.9531
			rep3	1671	6.4802
